# Supplementary material for: Docosahexaenoate-enriched fish oil and medium chain triglycerides shape the feline plasma lipidome and synergistically decrease circulating gut microbiome-derived putrefactive postbiotics
Source: PLoS One. 2020 Mar 12;15(3):e0229868. doi: 10.1371/journal.pone.0229868 (PMC7067441; doi:10.1371/journal.pone.0229868)
Supplement: S4 Table — Cats were fed control food, food with MCT, food with FO, or food with MCT and FO. FO, fish oil; MCT, medium-chain fatty acid-containing triglycerides. (XLSX) [file pone.0229868.s005.xlsx]

## Sheet: Clinical Blood Chemistry
Clinical Chemistry Analyte	CON					MCT					FO					FO+MCT
	Baseline	T28	delta	SE delta	p for delta	Baseline	T28	delta	SE delta	p for delta	Baseline	T28	delta	SE delta	p for delta	Baseline	T28	delta	SE delta	p for delta
Glucose_mg / dL	82.3125	87.9375	5.625	2.04303	0.0147887	89.8	91.5333	1.73333	3.55296	0.633203	86.8125	81.1875	-5.625	3.96324	0.17626	84.5714	78.3571	-6.21429	1.48316	0.00105933
Triglycerides_mg / dL	73.5	69.625	-3.875	2.41329	0.129184	32.2	37.4	5.2	5.66291	0.374035	36.25	25.4375	-10.8125	2.72216	0.00122721	31	28.7857	-2.21429	2.25608	0.344271
Cholesterol_mg / dL	176.375	176.688	0.3125	3.23872	0.92441	185.333	161.6	-23.7333	7.86279	0.00920871	179.938	169.625	-10.3125	4.87743	0.0516423	194.857	152.857	-42	6.36785	1.72699e-05
ALP_U / L	28.5	30.5	2	0.73598	0.015892	24.5333	28.3333	3.8	1.1431	0.00501383	23.875	20	-3.875	0.670044	3.61034e-05	21.6429	17.3571	-4.28571	1.1787	0.00301706
ALT_U / L	40.4375	39	-1.4375	1.12164	0.219438	42	43.7333	1.73333	3.10064	0.584977	43.9375	36.125	-7.8125	1.77768	0.000522355	51.2143	37.2143	-14	5.11945	0.0170293
Bilirubin Total_mg / dL	0.04375	0.025	-0.01875	0.0163777	0.270211	0.0266667	0.02	-0.00666667	0.0118187	0.581627	0.03125	0.025	-0.00625	0.0110633	0.580471	0.0285714	0.05	0.0214286	0.0186894	0.272228
Albumin_g / dL	3.325	3.35	0.025	0.0469929	0.60252	3.42667	3.45333	0.0266667	0.0547433	0.63371	3.35	3.3875	0.0375	0.0406971	0.371403	3.38571	3.4	0.0142857	0.0618907	0.821046
Globulin_g / dL	3.625	3.59375	-0.03125	0.0705448	0.664101	3.76667	3.6	-0.166667	0.0494413	0.00456903	3.65625	3.425	-0.23125	0.0537887	0.000632788	3.49286	3.02857	-0.464286	0.0676181	1.14185e-05
Alb/Glob_Ratio	0.95	0.95625	0.00625	0.0249479	0.805582	0.933333	0.993333	0.06	0.0254484	0.0334674	0.94375	1.0125	0.06875	0.025362	0.0161076	1.00714	1.15714	0.15	0.025137	4.68955e-05
ProteinT_g / dL	6.95	6.94375	-0.00625	0.0873063	0.943876	7.19333	7.05333	-0.14	0.06	0.0350587	7.00625	6.8125	-0.19375	0.0760859	0.0223541	6.87857	6.42857	-0.45	0.105221	0.000901353
BUN_mg / dL	20.8	21.1375	0.3375	0.309014	0.291984	22.0933	21.3267	-0.766667	0.442683	0.105262	21.6062	22.1562	0.55	0.638749	0.40276	21.4786	19.7929	-1.68571	0.4574	0.0027453
Creatinine_mg / dL	1.33125	1.23937	-0.091875	0.0224763	0.000970262	1.27733	1.25333	-0.024	0.0339299	0.490962	1.31687	1.33187	0.015	0.0273099	0.590917	1.25714	1.33786	0.0807143	0.0318559	0.0249483
Bun/Creat._Ratio	15.9062	17.2812	1.375	0.371091	0.00211602	17.7	17.46	-0.24	0.583405	0.687024	16.6312	16.7438	0.1125	0.414817	0.789931	17.1643	14.9214	-2.24286	0.506953	0.000686414
Sodium_mmol / L	152.375	152.188	-0.1875	0.640434	0.773709	152.933	152.8	-0.133333	0.321702	0.684816	152.25	153.125	0.875	0.417083	0.053265	152.286	153.071	0.785714	0.459079	0.110726
Potassium_mmol / L	4.1125	4.2375	0.125	0.0727438	0.106296	4.40667	4.36667	-0.04	0.0638451	0.541058	4.21875	4.20625	-0.0125	0.0618297	0.842502	4.36429	4.3	-0.0642857	0.0700135	0.375241
NA-K_Ratio	37.3125	36.1875	-1.125	0.651121	0.104551	34.8	35.0667	0.266667	0.502059	0.603643	36.375	36.5625	0.1875	0.549384	0.737618	35.1429	35.7143	0.571429	0.510487	0.283234
Phosphorus_mg / dL	3.98125	3.91875	-0.0625	0.093039	0.51195	3.92	4.09333	0.173333	0.0912697	0.0783499	3.7625	4.05625	0.29375	0.133376	0.0436928	4.13571	3.81429	-0.321429	0.102806	0.00802584
Magnesium_mg / dL	2.15625	2.15625	-2.77556e-17	0.0204124	1	2.18	2.20667	0.0266667	0.0266667	0.334282	2.23125	2.175	-0.05625	0.0257694	0.0453569	2.17143	2.25714	0.0857143	0.031198	0.0166192
Chloride_mmol / L	115.5	116.188	0.6875	0.545579	0.226875	116.533	116.6	0.0666667	0.300264	0.827499	116.062	116.875	0.8125	0.476259	0.108621	115.643	117.143	1.5	0.552218	0.0176364
Calcium_mg / dL	9.775	9.775	0	0.066458	1	9.64	9.68667	0.0466667	0.0844403	0.589213	9.725	9.73125	0.00625	0.0838991	0.941602	9.80714	9.67857	-0.128571	0.092836	0.189381
Hemolysis_mg / dL	31.375	24.4375	-6.9375	4.77185	0.166594	26.4667	44	17.5333	9.05426	0.073261	36.5	32.5625	-3.9375	4.79971	0.424855	39.4286	33.8571	-5.57143	8.70122	0.533098
p for delta generated by paired t-test

## Sheet: Global Metabolomics Summary
Global Metabolomics Summary	CTRL	MCT	FO	FO+MCT
Number of Metabolites Detected	656	656	656	656
Number with Significant Changes from Baseline	108	199	265	373
Percent Changed	16.4634	30.3354	40.3963	56.8598
Number Increased	18	34	106	115
Percent Increased	2.7439	5.18293	16.1585	17.5305
Number Decreased	90	165	159	258
Percent Decreased	13.7195	25.1524	24.2378	39.3293

## Sheet: SPLS Comp 1 Loadings
Metabolite	SPLS Comp 1 Loadings
sphingomyelin d182/231	0.36349
1-oleoyl-2-docosahexaenoyl-GPC 181/226	0.32355
docosahexaenoylcarnitine C226	0.31415
sphingomyelin d181/241, d182/240	0.28182
eicosapentaenoate EPA 205n3	0.26749
sphingomyelin d182/210, d162/230	0.265
docosahexaenoate DHA 226n3	0.26417
sphingomyelin d181/221, d182/220, d161/241	0.22643
1-stearoyl-2-docosahexaenoyl-GPC 180/226	0.15773
1-palmitoyl-2-docosahexaenoyl-GPC 160/226	0.14449
octadecanedioylcarnitine C18-DC	0.044755
octadecenedioylcarnitine C181-DC	0.0022629
1,2-dilinoleoyl-GPC 182/182	-0.010107
1-linoleoyl-GPE 182	-0.034093
1-arachidonoyl-GPE 204	-0.067963
1-stearoyl-2-arachidonoyl-GPE 180/204	-0.091552
1-stearoyl-2-linoleoyl-GPE 180/182	-0.11994
1-palmitoyl-2-arachidonoyl-GPE 160/204	-0.25296
1-1-enyl-palmitoyl-2-linoleoyl-GPC P-160/182	-0.29819
1-palmitoleoyl-2-linoleoyl-GPC 161/182	-0.30484

## Sheet: SPLS Comp 2 Loadings
Metabolite	SPLS Comp 2 Loadings
S-methylcysteine sulfoxide	0.34968
N-acetylglycine	0.062486
choline	-0.010627
palmitoyl dihydrosphingomyelin d180/160	-0.013223
indoleacetate	-0.016864
nicotinamide	-0.02284
1-1-enyl-palmitoyl-2-oleoyl-GPE P-160/181	-0.02436
1-oleoyl-2-linoleoyl-GPI 181/182	-0.054666
glycosyl-N-palmitoyl-sphingosine d181/160	-0.059382
guanosine	-0.093257
cerotoylcarnitine C26	-0.10169
1,2-dipalmitoyl-GPC 160/160	-0.16601
3-hydroxyphenylacetate sulfate	-0.18576
guanine	-0.19833
1-methylnicotinamide	-0.20546
1-linoleoyl-2-arachidonoyl-GPC 182/204n6	-0.23802
cystathionine	-0.24116
1-palmitoyl-2-stearoyl-GPC 160/180	-0.36562
carotene diol 1	-0.44457
1-oleoyl-2-arachidonoyl-GPI 181/204	-0.50678

## Sheet: Metabolite Class Summary
Metabolite Class	Median p value	Number of Metabolites Detected in the Class	Number of metabolites significantly affected (%)
	MANOVA		1-way ANOVA	paired t-test
	Multivariate Diet Effect		Univariate Diet Effect	CON	MCT	FO	FO+MCT
Non-Esterified Fatty Acid	2.82451e-11	35	27 (77%)	11 (31%)	31 (89%)	8 (23%)	18 (51%)
Glycerophosphatidylcholine	5.35371e-14	39	33 (85%)	1 (3%)	17 (44%)	31 (79%)	34 (87%)
Glycerophosphatidylinositol	5.35371e-14	12	7 (58%)	5 (42%)	8 (67%)	3 (25%)	10 (83%)
Glycerophosphatidylethanolamine	1e-14	23	23 (100%)	1 (4%)	12 (52%)	19 (83%)	21 (91%)
Sphingolipid and Ceramide	7e-05	53	40 (75%)	1 (2%)	29 (55%)	38 (72%)	33 (62%)
Acylcarnitine	1e-12	33	25 (76%)	13 (40%)	7 (21%)	15 (45%)	20 (61%)
N-Acyl Amino Acid and Neurotransmitter	6e-08	19	6 (31%)	1 (5%)	5 (26%)	6 (32%)	11 (58%)
Postbiotic Indole	2.52499e-07	15	9 (60%)	0 (0%)	1 (7%)	5 (33%)	12 (80%)
Postbiotic Phenol	7.31339e-05	24	15 (63%)	3 (13%)	2 (8%)	7 (30%)	14 (58%)

## Sheet: Non-Esterified Fatty Acids
Non-Esterified Fatty Acid	CON				MCT				FO				FO+MCT				ANOVA			MANOVA
	mean	SE	p for delta	letters	mean	SE	p for delta	letters	mean	SE	p for delta	letters	mean	SE	p for delta	letters	BH FDR p value	q value		Test	Value	Approx. F	NumDF	DenDF	Prob>F
valerate (5:0)	-0.839777	0.286445	0.0103093	A	0.198013	0.323333	0.550827	A	-0.167023	0.337445	0.627798	A	-0.140247	0.370244	0.710953	A	0.14509	0.0434533		Wilks' Lambda	0.00157807	4.84854	105	66.7855	5.61341e-11
caproate (6:0)	-0.0476507	0.0823689	0.571509	A	-0.225816	0.0862395	0.0212475	A	-0.0471312	0.120904	0.702147	A	0.0123059	0.121638	0.92096	A	0.012948	0.00514784		Pillai's Trace	2.40334	2.76203	105	72	4.43148e-06
heptanoate (7:0)	-0.276226	0.233107	0.254461	A	-0.075952	0.315578	0.81356	A	-0.144148	0.264196	0.593356	A	-0.0327876	0.262083	0.902355	A	0.876537	0.210834		Hotelling-Lawley	50.5485	10.0328	105	49.5986	3.08324e-15
caprylate (8:0)	-0.385954	0.287284	0.199098	A	0.66597	0.461423	0.1726	A	0.243555	0.257532	0.359274	A	0.708474	0.246641	0.0130804	A	0.0637074	0.0209553		Roy's Max Root	44.5538	30.5512	35	24	3.56146e-13
caprate (10:0)	-0.00769483	0.0810543	0.925624	B	1.30107	0.364483	0.00342517	A	0.00247962	0.10345	0.981193	B	0.467592	0.138096	0.00487167	B	4.92732e-07	4.38444e-07
laurate (12:0)	-0.288172	0.0643984	0.000445094	B	-0.399085	0.116015	0.00439213	B	-0.2929	0.0719286	0.00100137	B	0.099714	0.0731239	0.195832	A	0.000245186	0.000145061
5-dodecenoate (12:1n7)	-0.43231	0.125138	0.0035377	B	0.248836	0.325411	0.458118	A,B	-0.152558	0.098977	0.14406	A,B	0.450375	0.240831	0.0841554	A	0.00355837	0.00159701
myristate (14:0)	-0.290093	0.115389	0.0238354	B,C	-0.454518	0.148187	0.00899737	C	0.0166966	0.108047	0.879251	A,B	0.380791	0.129412	0.0114363	A	0.00621529	0.00264304
pentadecanoate (15:0)	-0.181117	0.117828	0.145085	A,B	-0.290968	0.0878572	0.00561839	B	0.0188888	0.0710857	0.794073	A,B	0.142154	0.101682	0.185503	A	0.0187375	0.00715743
palmitate (16:0)	-0.181681	0.0902914	0.0625197	A,B	-0.284039	0.116079	0.0293804	B	-0.00245569	0.0636773	0.969746	A,B	0.160749	0.0971297	0.121853	A	0.000114714	7.38869e-05
palmitoleate (16:1n7)	-0.419325	0.13608	0.00759964	B	-0.609036	0.224049	0.0175694	B	-0.0648717	0.139321	0.648171	A,B	0.425876	0.162349	0.0210572	A	1.49905e-07	1.40709e-07
hexadecadienoate (16:2n6)	-0.44835	0.126131	0.00288159	B	-0.574713	0.222363	0.0226597	B	-0.142705	0.143452	0.335615	A,B	0.28157	0.152945	0.0885529	A	0.000114714	7.38869e-05
hexadecatrienoate (16:3n3)	-0.53638	0.117488	0.000371633	B,C	-0.894827	0.242321	0.00270727	C	0.0808611	0.291533	0.785286	A,B	0.545271	0.145675	0.00245978	A	8.42135e-13	1.29638e-12
margarate (17:0)	-0.259467	0.144723	0.0931805	B	-0.461475	0.158589	0.0121747	B	-0.0188286	0.110595	0.86709	A,B	0.290662	0.117089	0.0274857	A	0.00241398	0.00113578
10-heptadecenoate (17:1n7)	-0.249661	0.157607	0.13403	B	-0.50386	0.196495	0.0235496	A,B	0.0324339	0.121549	0.793228	A,B	0.326003	0.150735	0.0497825	A	0.00242001	0.00113578
stearate (18:0)	-0.103028	0.105257	0.343188	B	-0.269933	0.0983134	0.0166763	A,B	-0.0178417	0.0776768	0.821435	A,B	0.13611	0.0927629	0.166071	A	0.0884002	0.0281745
oleate/vaccenate (18:1)	-0.180162	0.105316	0.107737	B	-0.404155	0.152767	0.020181	B	-0.00523179	0.0731548	0.943931	A,B	0.250634	0.109527	0.0395042	A	0.00880219	0.00363385
linoleate (18:2n6)	-0.216572	0.108978	0.0654643	B	-0.443034	0.140577	0.00764896	B	-0.0400755	0.0821557	0.632745	A,B	0.218409	0.11331	0.076048	A	0.00122064	0.000626351
linolenate (18:3n3 or 3n6)	-0.391572	0.127705	0.00783966	B	-0.63041	0.189537	0.00546684	B	-0.0991069	0.148292	0.514082	A,B	0.270202	0.148315	0.091564	A	1.91672e-05	1.43233e-05
stearidonate (18:4n3)	-0.692985	0.150566	0.000345241	B	-0.848086	0.264435	0.00687211	B	0.300438	0.172297	0.101661	A	0.638561	0.139818	0.000528424	A	1.1645e-14	1.96992e-14
nonadecanoate (19:0)	-0.114378	0.151852	0.462977	A,B	-0.426667	0.152932	0.0153229	B	0.00677108	0.132205	0.959829	A,B	0.329238	0.123958	0.0197827	A	0.000410965	0.00023005
10-nonadecenoate (19:1n9)	-0.182336	0.15563	0.259632	A,B	-0.433096	0.182075	0.0333906	B	0.00100194	0.117386	0.993302	A,B	0.352342	0.138025	0.0240677	A	0.00310489	0.00143103
arachidate (20:0)	-0.0905848	0.12804	0.49012	A	-0.271725	0.0970777	0.0150573	A	0.0182141	0.114924	0.876187	A	-0.0319052	0.103231	0.762168	A	0.0918586	0.029096
eicosenoate (20:1n9 or 1n11)	-0.119294	0.151454	0.443168	A,B	-0.527692	0.212441	0.0274055	B	0.0256738	0.143412	0.860317	A,B	0.462984	0.149468	0.00848661	A	6.15808e-05	4.24295e-05
dihomolinoleate (20:2n6)	-0.182805	0.152514	0.249273	A,B	-0.546917	0.160909	0.00475217	B	-0.0660125	0.120805	0.592801	A,B	0.220886	0.117742	0.0832833	A	0.00295774	0.00137276
dihomolinolenate (20:3n3 or 3n6)	-0.118637	0.112392	0.307873	A	-0.347768	0.104124	0.00532254	A	-0.195437	0.0784051	0.0248632	A	-0.0658621	0.0943843	0.497589	A	0.0020247	0.000992614
arachidonate (20:4n6)	-0.119861	0.109312	0.290149	A	-0.728774	0.158703	0.000504933	B	-0.00221251	0.115878	0.985018	A	-0.1677	0.147593	0.27637	A	4.17835e-08	4.14976e-08
eicosapentaenoate (EPA; 20:5n3)	-0.751287	0.130407	3.75992e-05	B	-0.831352	0.209661	0.00161451	B	1.97325	0.231252	3.85757e-07	A	1.71776	0.20138	1.10047e-06	A	9.7872e-79	1.50664e-77
heneicosapentaenoate (21:5n3)	-0.527402	0.195551	0.0165578	B	-0.695107	0.266879	0.0218156	B	1.39891	0.219493	1.25118e-05	A	1.32855	0.189478	9.1803e-06	A	8.1853e-12	1.13517e-11
erucate (22:1n9)	-0.214366	0.134475	0.131763	B	-0.329359	0.123913	0.0197097	B	0.410329	0.142152	0.0112984	A	0.401351	0.137637	0.0120325	A	1.29987e-15	2.35413e-15
docosadienoate (22:2n6)	-0.0544917	0.149041	0.719756	A	-0.372511	0.114221	0.00619178	A	-0.146732	0.117723	0.231726	A	0.0904618	0.105595	0.407131	A	0.00548501	0.00235855
docosatrienoate (22:3n3)	0.158295	0.24265	0.524042	A	-0.550201	0.251544	0.047595	A	-0.400965	0.348218	0.26756	A	0.465406	0.26767	0.105692	A	0.00669085	0.00281417
docosapentaenoate (DPA; 22:5n3)	-0.282082	0.163095	0.104227	B	-0.538926	0.2085	0.0226504	B	0.615208	0.15134	0.00101575	A	0.911299	0.175417	0.000172576	A	1.43608e-06	1.24196e-06
docosapentaenoate (n6 DPA; 22:5n6)	-0.204585	0.103437	0.0666142	B	-0.282857	0.128225	0.045993	B	0.581975	0.0846013	5.24311e-06	A	0.753328	0.131254	6.82837e-05	A	1.14538e-11	1.53322e-11
docosahexaenoate (DHA; 22:6n3)	-0.397652	0.125602	0.00639415	B	-0.419185	0.156753	0.0191121	B	1.60129	0.145083	1.34408e-08	A	1.44916	0.155395	4.01936e-07	A	6.72306e-42	4.92831e-41
mean = T28-Baseline Delta
p for delta generated by paired t-test
p for ANOVA from 1-way ANOVA across diets
Connecting letters from Tukey's HSD test post hoc to ANOVA

## Sheet: GPC
Glycerophosphatidylcholines	CON				MCT				FO				FO+MCT				ANOVA			MANOVA
	mean	SE	p for delta	letters	mean	SE	p for delta	letters	mean	SE	p for delta	letters	mean	SE	p for delta	letters	BH FDR p value	q value		Test	Value	Approx. F	NumDF	DenDF	Prob>F
glycerophosphorylcholine (GPC)	-0.0774779	0.0501063	0.142874	A	-0.144833	0.0914535	0.137283	A	-0.118378	0.0454104	0.0198272	A	-0.182133	0.0685953	0.0198154	A	0.095571	0.030116		Wilks' Lambda	0.000134998	8.70733	117	54.8359	3.0588e-15
1-palmitoyl-GPC (16:0)	-0.0810098	0.0466528	0.102972	A	-0.044252	0.0255892	0.107408	A	0.0124832	0.0454115	0.787151	A	-0.11332	0.0476455	0.0334076	A	0.0106847	0.00430574		Pillai's Trace	2.68756	4.41127	117	60	1.86244e-09
1-(1-enyl-palmitoyl)-GPC (P-16:0)	-0.109303	0.0673677	0.125523	A	-0.112876	0.0625307	0.0942577	A	-0.0110872	0.0630564	0.86278	A	0.016481	0.0953834	0.86548	A	0.134604	0.0411912		Hotelling-Lawley	121.66	17.5343	117	39.0954	5.48966e-17
1-palmitoleoyl-GPC (16:1)	-0.0899423	0.0750682	0.249451	A	-0.109296	0.102857	0.307303	A	-0.205306	0.0542397	0.00179696	A	-0.650079	0.111458	5.85184e-05	B	4.16735e-17	8.5536e-17		Roy's Max Root	101.86	52.2359	39	20	1.04015e-13
1-stearoyl-GPC (18:0)	-0.085602	0.0520468	0.120818	A,B	-0.0152587	0.0482702	0.756936	A	-0.0771216	0.0461443	0.115385	A,B	-0.239964	0.0713433	0.00508679	B	0.000230215	0.000137361
1-oleoyl-GPC (18:1)	-0.0506491	0.0567431	0.386166	A	-0.158008	0.0633218	0.0268246	A	-0.150424	0.0485777	0.00736876	A	-0.414277	0.0667384	3.1806e-05	B	1.95955e-06	1.64837e-06
1-linoleoyl-GPC (18:2)	-0.0230756	0.0834924	0.786028	A	-0.088988	0.0883301	0.332104	A	-0.324371	0.07755	0.000800352	A,B	-0.617411	0.0936875	1.74183e-05	B	7.20603e-06	5.74763e-06
1-linolenoyl-GPC (18:3)	-0.115861	0.110998	0.313101	A	-0.177525	0.170131	0.315751	A	-0.376654	0.129725	0.0109174	A	-1.14	0.161643	8.63704e-06	B	4.56557e-46	3.69906e-45
1-arachidonoyl-GPC (20:4)	-0.0315085	0.0522935	0.55582	A	-0.173058	0.0589131	0.0115456	A,B	-0.293539	0.0833915	0.00309388	A,B	-0.386488	0.0988006	0.00178586	B	9.66662e-05	6.38658e-05
1-lignoceroyl-GPC (24:0)	-0.0967284	0.0690388	0.181541	B,C	-0.186065	0.0653287	0.013706	C	0.189956	0.0598248	0.0062744	A	0.107477	0.0983725	0.294424	A,B	0.00651137	0.00275373
2-palmitoleoyl-GPC (16:1)	-0.215449	0.209202	0.319397	A	0.192553	0.244535	0.445153	A	-0.515504	0.20739	0.0252083	A	-1.44351	0.184704	2.88515e-06	B	1.02923e-19	2.47562e-19
2-palmitoyl-GPC (16:0)	-0.0626081	0.086043	0.47804	A	-0.103611	0.0527868	0.071429	A	-0.0808226	0.0859854	0.362131	A	-0.257901	0.112204	0.0387662	A	0.375439	0.101573
1-myristoyl-2-palmitoyl-GPC (14:0/16:0)	-0.0625321	0.0615624	0.325852	A	0.146845	0.159214	0.373164	A	-0.0648919	0.0965712	0.511828	A	-0.164122	0.0869379	0.0815744	A	0.286804	0.0811588
1-myristoyl-2-arachidonoyl-GPC (14:0/20:4)	-0.0674858	0.0765478	0.391893	A	0.179232	0.173599	0.32069	A	0.205503	0.0969818	0.0511905	A	0.214392	0.119731	0.0966573	A	0.0825522	0.0264751
1,2-dipalmitoyl-GPC (16:0/16:0)	-0.0770583	0.047944	0.12884	B	-0.344372	0.0610035	7.99492e-05	C	0.165407	0.0626601	0.0185678	A	-0.223011	0.0460537	0.000321478	B,C	4.34644e-13	6.75847e-13
1-palmitoyl-2-palmitoleoyl-GPC (16:0/16:1)	-0.0576871	0.0493141	0.260338	A	-0.110427	0.105782	0.315551	A	-0.512174	0.0497639	3.41688e-08	B	-0.713717	0.0817207	8.44964e-07	B	4.79189e-38	2.54366e-37
1-palmitoyl-2-stearoyl-GPC (16:0/18:0)	-0.127552	0.0868442	0.162562	B	-0.53856	0.0929353	6.22668e-05	C	0.257553	0.120609	0.0496246	A	-0.645889	0.0969006	1.55066e-05	C	1.59037e-16	3.099e-16
1-palmitoyl-2-oleoyl-GPC (16:0/18:1)	-0.0348752	0.0371052	0.36216	A	-0.192031	0.0580394	0.00565302	A,B	-0.180431	0.0410791	0.000524946	A,B	-0.226443	0.0578013	0.00176638	B	0.000349871	0.000200219
1-palmitoyl-2-linoleoyl-GPC (16:0/18:2)	-0.039099	0.034057	0.268929	A	-0.115395	0.0392664	0.0115179	A	-0.371951	0.0422722	2.61622e-07	B	-0.384414	0.0642637	4.57969e-05	B	4.22876e-14	6.92525e-14
1-palmitoyl-2-arachidonoyl-GPC (16:0/20:4n6)	-0.0297345	0.0489006	0.552243	A	-0.166921	0.0439274	0.00220764	A,B	-0.269538	0.0461764	3.27066e-05	B	-0.346486	0.0603765	6.8365e-05	B	1.63482e-12	2.37419e-12
1-palmitoyl-2-docosahexaenoyl-GPC (16:0/22:6)	-0.127566	0.122802	0.315356	B	0.141225	0.120727	0.263085	B	1.08135	0.0785636	6.49397e-10	A	1.30148	0.0793878	4.59074e-10	A	7.07505e-49	6.80705e-48
1-(1-enyl-palmitoyl)-2-palmitoyl-GPC (P-16:0/16:0)	-0.0760037	0.0364223	0.0543947	B	-0.41247	0.0688059	4.48459e-05	C	0.164966	0.0576599	0.0118982	A	0.191803	0.0628358	0.0092563	A	6.40794e-18	1.42961e-17
1-(1-enyl-palmitoyl)-2-palmitoleoyl-GPC (P-16:0/16:1)	-0.124251	0.129995	0.35432	A	-0.644493	0.236965	0.0175203	A,B	-1.16951	0.25612	0.000371021	B	-1.15156	0.316765	0.0030205	B	3.03389e-38	1.66798e-37
1-(1-enyl-palmitoyl)-2-oleoyl-GPC (P-16:0/18:1)	-0.0890957	0.0531343	0.114292	B,C	-0.255106	0.0796496	0.00692949	C	0.0830122	0.0598254	0.185537	B	0.334231	0.048402	1.07657e-05	A	7.55091e-55	8.94141e-54
1-(1-enyl-palmitoyl)-2-linoleoyl-GPC (P-16:0/18:2)	0.0185571	0.0333436	0.586049	A	-0.355196	0.0834885	0.000939437	B	-1.06533	0.0403525	5.46823e-14	C	-1.17787	0.0762493	9.59986e-10	C	1.1985e-142	6.1497e-141
1-(1-enyl-palmitoyl)-2-arachidonoyl-GPC (P-16:0/20:4)	-0.0817022	0.0519602	0.136709	A	-0.246388	0.0594681	0.00115582	A	-0.280066	0.0570378	0.000188569	A	-0.127706	0.0561594	0.0405679	A	0.0304451	0.010874
1-palmitoleoyl-2-linoleoyl-GPC (16:1/18:2)	-0.0137873	0.0428618	0.752142	A	-0.0948589	0.0816997	0.266491	A	-0.855726	0.0500375	3.00892e-11	B	-1.0485	0.0536946	5.13605e-11	B	6.3475e-272	4.8856e-270
1-palmitoleoyl-2-linolenoyl-GPC (16:1/18:3)	-0.0603529	0.0991849	0.551967	A	-0.370712	0.204446	0.0929373	A,B	-0.617423	0.100801	1.94247e-05	B	-1.6789	0.14252	2.60794e-08	C	5.70912e-37	2.74643e-36
1,2-distearoyl-GPC (18:0/18:0)	-0.204728	0.126309	0.125877	B	0.914116	0.267455	0.00458262	A	-0.104496	0.140463	0.468407	B	0.225264	0.222096	0.328962	A,B	1.47472e-06	1.26121e-06
1-stearoyl-2-oleoyl-GPC (18:0/18:1)	-0.0231961	0.0420965	0.589732	A	-0.0762899	0.0592897	0.22063	A	-0.285732	0.033142	3.38668e-07	B	-0.347866	0.0379223	4.85076e-07	B	1.3347e-12	1.99478e-12
1-stearoyl-2-linoleoyl-GPC (18:0/18:2)	-0.0443386	0.0334797	0.205216	A	-0.0508788	0.0521544	0.347096	A	-0.294259	0.0323573	1.71689e-07	B	-0.438698	0.0387443	4.18072e-08	B	7.36821e-20	1.85944e-19
1-stearoyl-2-arachidonoyl-GPC (18:0/20:4)	-0.00786397	0.0413321	0.851654	A	-0.0745205	0.0339473	0.0469109	A,B	-0.200564	0.0392485	0.000128034	B,C	-0.252703	0.0298499	1.19702e-06	C	1.9683e-13	3.12371e-13
1-stearoyl-2-docosahexaenoyl-GPC (18:0/22:6)	-0.153694	0.118051	0.212577	B	0.178409	0.119507	0.159337	B	1.09773	0.0684337	7.50275e-11	A	1.32828	0.0912329	1.99344e-09	A	9.99034e-68	1.28159e-66
1-oleoyl-2-linoleoyl-GPC (18:1/18:2)	-0.0302876	0.0591878	0.616297	A	-0.183167	0.106995	0.110645	A	-0.523037	0.0484677	1.81793e-08	B	-0.994928	0.0674786	1.70634e-09	C	8.02657e-42	5.61639e-41
1-oleoyl-2-docosahexaenoyl-GPC (18:1/22:6)	-0.083457	0.0775769	0.299018	B	0.081993	0.112838	0.480326	B	1.57876	0.0777431	2.52935e-12	A	1.3903	0.133246	1.09658e-07	A	9.17086e-94	2.0168e-92
1,2-dilinoleoyl-GPC (18:2/18:2)	-0.0121275	0.0712715	0.867158	A	-0.321823	0.13472	0.0327627	A	-0.892946	0.0605025	2.43984e-10	B	-1.62346	0.0628221	1.46612e-12	C	5.03084e-83	8.60494e-82
1-linoleoyl-2-linolenoyl-GPC (18:2/18:3)	-0.0745563	0.0920898	0.430824	A	-0.326447	0.172249	0.0805196	A	-0.962126	0.0722131	1.0218e-09	B	-1.90941	0.0953529	3.73978e-11	C	7.8528e-104	2.4177e-102
1-linoleoyl-2-arachidonoyl-GPC (18:2/20:4n6)	-0.0333334	0.0615002	0.595775	A	-0.363361	0.114656	0.00739393	B	-0.21215	0.0399328	8.69298e-05	A,B	-0.976976	0.116804	1.36888e-06	C	1.52214e-30	6.16626e-30
1,2-dilinolenoyl-GPC (18:3/18:3)	-0.754065	0.296061	0.0223307	A	-0.406116	0.232259	0.103927	A	-2.47656	0.29202	4.16623e-07	B	-2.23204	0.195669	3.82764e-08	B	3.75432e-41	2.51278e-40
mean = T28-Baseline Delta
p for delta generated by paired t-test
p for ANOVA from 1-way ANOVA across diets
Connecting letters from Tukey's HSD test post hoc to ANOVA

## Sheet: GPI
Glycerophosphatidylinositol	CON				MCT				FO				FO+MCT				ANOVA			MANOVA
	mean	SE	p for delta	letters	mean	SE	p for delta	letters	mean	SE	p for delta	letters	mean	SE	p for delta	letters	BH FDR p value	q value		Test	Value	Approx. F	NumDF	DenDF	Prob>F
1-palmitoyl-GPI (16:0)	-0.284069	0.229906	0.235613	A,B	-0.146407	0.19458	0.465202	A,B	0.119837	0.289888	0.68517	A	-0.922146	0.313475	0.0114533	B	5.76177e-17	1.1519e-16		Wilks' Lambda	0.0579259	6.02501	36	133.685	8.5322e-15
1-stearoyl-GPI (18:0)	-0.218919	0.214364	0.323325	A	-0.265831	0.159489	0.119458	A	0.125223	0.256264	0.632158	A	-0.385367	0.211913	0.0920908	A	0.576252	0.147111		Pillai's Trace	1.63568	4.69567	36	141	1.70484e-11
1-linoleoyl-GPI (18:2)	-0.195639	0.169092	0.265367	A	-0.0942992	0.189905	0.627789	A	-0.23612	0.184691	0.220515	A	-0.792275	0.19897	0.00156456	A	0.0196001	0.00739517		Hotelling-Lawley	6.28627	7.66434	36	98.4242	4.78262e-16
1-arachidonoyl-GPI (20:4)	-0.276129	0.153561	0.092302	A	-0.340171	0.138223	0.028614	A	-0.127935	0.12169	0.309754	A	-0.259103	0.165463	0.141375	A	0.00535359	0.00230848		Roy's Max Root	4.66848	18.2849	12	47	8.41837e-14
1-palmitoyl-2-arachidonoyl-GPI (16:0/20:4)	-0.194184	0.064601	0.00886562	A,B	-0.545235	0.0951844	6.95775e-05	C	-0.0890071	0.0891494	0.333918	A	-0.466341	0.100802	0.00047448	B,C	0.000894076	0.000466555
1-palmitoyl-2-linoleoyl-GPI (16:0/18:2)	-0.174397	0.0717907	0.0281653	A	-0.489904	0.120875	0.00136868	A,B	-0.274331	0.101438	0.0163132	A,B	-0.568397	0.118866	0.000358344	B	0.00011957	7.66942e-05
1-palmitoyl-2-oleoyl-GPI (16:0/18:1)	-0.166261	0.0782436	0.0506217	A	-0.443962	0.118881	0.00250009	A,B	-0.105714	0.0953508	0.285025	A	-0.642114	0.124397	0.000182859	B	3.76234e-07	3.38698e-07
1-stearoyl-2-arachidonoyl-GPI (18:0/20:4)	-0.107252	0.0493475	0.0461761	A	-0.172037	0.0473129	0.00301606	A	-0.0652478	0.0473504	0.188421	A	-0.117519	0.0504556	0.0366208	A	0.31442	0.0874274
1-stearoyl-2-linoleoyl-GPI (18:0/18:2)	-0.150918	0.0703216	0.0486312	A	-0.113908	0.100967	0.279638	A	-0.154987	0.0935342	0.118279	A	-0.391071	0.112849	0.00418231	A	0.033662	0.0119124
1-stearoyl-2-oleoyl-GPI (18:0/18:1)	-0.299081	0.11991	0.0247875	A,B	-0.683857	0.237312	0.0128519	B,C	0.0223696	0.123179	0.858326	A	-1.17346	0.259808	0.000579366	C	0.000293546	0.000171819
1-oleoyl-2-arachidonoyl-GPI (18:1/20:4)	-0.115612	0.0760045	0.149027	A	-0.667174	0.0954216	9.45543e-06	B	-0.28264	0.0678363	0.000827049	A	-1.10852	0.0838256	6.46422e-09	C	7.33775e-38	3.76523e-37
1-oleoyl-2-linoleoyl-GPI (18:1/18:2)	-0.131008	0.102304	0.219794	A	-0.383498	0.0798631	0.000345632	A	-0.308925	0.0894507	0.0035457	A	-1.0323	0.106319	2.53044e-07	B	2.5438e-10	3.15799e-10
mean = T28-Baseline Delta
p for delta generated by paired t-test
p for ANOVA from 1-way ANOVA across diets
Connecting letters from Tukey's HSD test post hoc to ANOVA

## Sheet: GPE
Glycerophosphatidylethanolamine	CON				MCT				FO				FO+MCT				ANOVA			MANOVA
	mean	SE	p for delta	letters	mean	SE	p for delta	letters	mean	SE	p for delta	letters	mean	SE	p for delta	letters	BH FDR p value	q value		Test	Value	Approx. F	NumDF	DenDF	Prob>F
1-palmitoyl-GPE (16:0)	0.00353801	0.0937302	0.970387	B	0.039361	0.0660218	0.561291	A,B	0.317747	0.0685457	0.000323384	A	0.335038	0.102757	0.00620179	A	1.96406e-05	1.45359e-05		Wilks' Lambda	0.0103789	5.36463	69	102.43	1.4381e-14
1-(1-enyl-palmitoyl)-GPE (P-16:0)	-0.0473602	0.0633174	0.466038	A	-0.244831	0.065126	0.00238468	A	0.003979	0.0749682	0.958372	A	-0.222335	0.059756	0.00256669	A	0.189098	0.0557657		Pillai's Trace	2.06342	3.44839	69	108	4.17884e-09
1-stearoyl-GPE (18:0)	-0.0368839	0.0611767	0.555577	A,B	0.146787	0.0771733	0.0795535	A	-0.138899	0.0571988	0.0282146	B	-0.115077	0.0765372	0.156599	B	0.000457855	0.000253532		Hotelling-Lawley	17.8353	8.4858	69	79.1765	3.06707e-18
1-(1-enyl-stearoyl)-GPE (P-18:0)	-0.0624335	0.0652709	0.353968	A	-0.202925	0.0609558	0.00543527	A,B	-0.0949562	0.0629712	0.152344	A,B	-0.316994	0.0653994	0.000318828	B	0.0154933	0.00602282		Roy's Max Root	14.373	22.4969	23	36	4.78805e-15
1-oleoyl-GPE (18:1)	0.141545	0.117681	0.247701	A	-0.303552	0.211396	0.174643	A,B	-0.777393	0.109948	3.80592e-06	B,C	-1.24427	0.175988	8.41434e-06	C	7.88865e-20	1.92883e-19
1-(1-enyl-oleoyl)-GPE (P-18:1)	-0.00779841	0.0922198	0.933727	A	-0.344636	0.0869401	0.00161802	A,B	-0.0818018	0.0971261	0.412891	A,B	-0.371793	0.0836538	0.00066136	B	0.0103603	0.00419699
1-linoleoyl-GPE (18:2)	0.127456	0.0881493	0.168774	A	-0.0119193	0.168173	0.944576	A	-1.069	0.0971418	1.39844e-08	B	-1.1111	0.128748	9.65962e-07	B	3.6986e-30	1.4599e-29
1-arachidonoyl-GPE (20:4)	0.0522041	0.0546197	0.354338	A	0.0408051	0.133711	0.765065	A	-0.99984	0.0943479	2.31682e-08	B	-0.765104	0.083023	4.60245e-07	B	5.63774e-39	3.21434e-38
2-stearoyl-GPE (18:0)	0.14831	0.177312	0.416037	A,B	0.51819	0.247697	0.0566257	A	-0.148264	0.165374	0.38413	A,B	-0.472485	0.237245	0.0678595	B	0.000397257	0.000224006
1-palmitoyl-2-oleoyl-GPE (16:0/18:1)	0.148542	0.13159	0.276703	A	0.160204	0.21737	0.474209	A	-1.03555	0.110829	1.21137e-07	B	-1.0647	0.168836	2.71795e-05	B	9.89762e-15	1.71195e-14
1-palmitoyl-2-linoleoyl-GPE (16:0/18:2)	0.165619	0.0795703	0.0549406	A	0.189038	0.148631	0.225704	A	-0.839732	0.0948124	2.40708e-07	B	-0.751847	0.14226	0.000147638	B	6.30632e-12	8.82537e-12
1-palmitoyl-2-arachidonoyl-GPE (16:0/20:4)	0.107768	0.0792109	0.193759	A	0.196274	0.116045	0.114584	A	-1.42533	0.104823	7.69653e-10	B	-1.31543	0.158955	1.54068e-06	B	4.13178e-70	5.78221e-69
1-palmitoyl-2-docosahexaenoyl-GPE (16:0/22:6)	-0.228452	0.171369	0.202393	C	0.670878	0.161097	0.00111089	A,B	0.446564	0.139687	0.00600192	B	1.06544	0.17274	3.38892e-05	A	9.63066e-18	2.03087e-17
1-(1-enyl-palmitoyl)-2-oleoyl-GPE (P-16:0/18:1)	-0.0475848	0.0685922	0.498452	A	-0.538642	0.0819743	1.79451e-05	B	-0.525058	0.0884242	2.72194e-05	B	-1.04504	0.0855861	1.69598e-08	C	2.18646e-18	4.94974e-18
1-(1-enyl-palmitoyl)-2-arachidonoyl-GPE (P-16:0/20:4)	0.0349915	0.0336431	0.314779	A	-0.287144	0.0788487	0.0029842	B	-0.432299	0.0506115	3.80866e-07	B	-0.455692	0.0626061	6.19253e-06	B	7.06179e-47	6.03938e-46
1-stearoyl-2-oleoyl-GPE (18:0/18:1)	0.086147	0.198437	0.670375	A	0.106604	0.358188	0.770696	A	-1.11261	0.130051	3.73287e-07	B	-1.43011	0.261878	0.000109158	B	4.30112e-06	3.5407e-06
1-stearoyl-2-linoleoyl-GPE (18:0/18:2)	0.0802068	0.0962235	0.417613	A	0.461808	0.20395	0.0412999	A	-1.33673	0.101157	1.14521e-09	B	-1.05419	0.0948344	5.20258e-08	B	1.64714e-51	1.81114e-50
1-stearoyl-2-arachidonoyl-GPE (18:0/20:4)	-0.00540846	0.0717976	0.940948	B	0.530099	0.111957	0.000389935	A	-1.20268	0.112033	1.95006e-08	D	-0.74725	0.0978935	3.72342e-06	C	4.28563e-48	3.88075e-47
1-stearoyl-2-docosahexaenoyl-GPE (18:0/22:6)	-0.129173	0.185782	0.4975	B	1.04276	0.19874	0.000157714	A	1.1179	0.17086	9.31302e-06	A	1.68409	0.159841	9.78466e-08	A	1.37956e-37	6.8506e-37
1-(1-enyl-stearoyl)-2-oleoyl-GPE (P-18:0/18:1)	-0.11288	0.0754447	0.155346	A	-0.367945	0.118333	0.00829541	A,B	-0.628161	0.0805382	1.17534e-06	B	-1.31703	0.116762	4.37515e-08	C	1.86904e-23	5.64154e-23
1-(1-enyl-stearoyl)-2-linoleoyl-GPE (P-18:0/18:2)	-0.0668333	0.0733196	0.376431	A	-0.299919	0.104807	0.0133557	A	-0.656524	0.0878573	1.97369e-06	B	-1.24758	0.113963	6.23527e-08	C	8.24523e-18	1.76287e-17
1-(1-enyl-stearoyl)-2-arachidonoyl-GPE (P-18:0/20:4)	0.0182597	0.0602489	0.765998	A	-0.177256	0.0569113	0.00821256	A	-0.531603	0.0683742	1.22157e-06	B	-0.641356	0.038317	3.54438e-10	B	9.90117e-21	2.674e-20
1-oleoyl-2-linoleoyl-GPE (18:1/18:2)	0.355198	0.150902	0.0326336	A	0.189335	0.248393	0.459523	A	-1.16379	0.131263	2.37497e-07	B	-1.3859	0.229617	4.1953e-05	B	3.22663e-15	5.77566e-15
mean = T28-Baseline Delta
p for delta generated by paired t-test
p for ANOVA from 1-way ANOVA across diets
Connecting letters from Tukey's HSD test post hoc to ANOVA

## Sheet: Sphingo&Ceramide
Sphingolipids and Ceramides	CON				MCT				FO				FO+MCT				ANOVA			MANOVA
	mean	SE	p for delta	letters	mean	SE	p for delta	letters	mean	SE	p for delta	letters	mean	SE	p for delta	letters	BH FDR p value	q value		Test	Value	Approx. F	NumDF	DenDF	Prob>F
behenoyl dihydrosphingomyelin (d18:0/22:0)	-0.0921914	0.0980268	0.361876	A	-0.362022	0.160362	0.0418213	A	-0.233854	0.0737398	0.00632411	A	-0.560156	0.165804	0.00494313	A	0.00351811	0.00158355		Wilks' Lambda	5.63879e-07	9.79761	159	12.9277	2.62542e-05
behenoyl sphingomyelin (d18:1/22:0)	-0.00555394	0.0597236	0.927139	A	-0.25302	0.0623719	0.00135933	B	-0.440663	0.0452134	6.99963e-08	B	-0.671251	0.0680427	2.10573e-07	C	4.85184e-30	1.86722e-29		Pillai's Trace	2.96945	11.0048	159	18	3.10108e-07
glycosyl-N-palmitoyl-sphingosine (d18:1/16:0)	-0.0383736	0.0480643	0.437108	A	-0.352441	0.0564793	3.01867e-05	B	-0.129227	0.0467434	0.0144552	A	-0.368486	0.0516849	7.70773e-06	B	4.53516e-26	1.55142e-25		Hotelling-Lawley	462.888	11.645	159	4	0.013293
glycosyl-N-stearoyl-sphingosine (d18:1/18:0)	-0.0441555	0.0321559	0.189879	A	-0.31296	0.0592952	0.000149438	B	-0.234096	0.0440171	8.60095e-05	B	-0.188565	0.0419322	0.000600684	A,B	2.21994e-10	2.77834e-10		Roy's Max Root	308.259	34.8972	53	6	0.000110019
lactosyl-N-palmitoyl-sphingosine (d18:1/16:0)	-0.105047	0.0819329	0.219268	B,C	-0.270279	0.0815876	0.00560849	C	0.187274	0.0730242	0.0215668	A	0.0765057	0.0803942	0.358643	A,B	0.00169318	0.000843519
lignoceroyl sphingomyelin (d18:1/24:0)	-0.0742379	0.0693628	0.301412	A	-0.357448	0.0795275	0.000603174	B	-0.489346	0.0528426	1.35971e-07	B,C	-0.678445	0.0891963	3.86888e-06	C	2.56313e-22	7.17393e-22
myristoyl dihydrosphingomyelin (d18:0/14:0)	-0.00652731	0.0656366	0.922101	A,B	0.29948	0.130896	0.0395343	A	-0.292539	0.0595144	0.000186652	B	-0.00614748	0.120848	0.960203	A,B	1.91472e-08	1.92648e-08
N-behenoyl-sphingadienine (d18:2/22:0)	-0.252721	0.466722	0.596127	A	-0.0374762	0.110053	0.738898	A	-0.480048	0.459693	0.312894	A	-0.196435	0.224763	0.397995	A	0.346686	0.0953011
N-palmitoyl-heptadecasphingosine (d17:1/16:0)	-0.166487	0.0822273	0.0610782	A	-0.213399	0.0810821	0.0207129	A	-0.314003	0.0818334	0.00161592	A	-0.205794	0.0862057	0.0328602	A	0.0161276	0.00623789
N-palmitoyl-sphingadienine (d18:2/16:0)	0.00542069	0.226419	0.981215	A	-0.240352	0.242124	0.338984	A	-0.657209	0.255339	0.021171	A	-0.0925201	0.234663	0.699775	A	0.495648	0.12898
N-palmitoyl-sphinganine (d18:0/16:0)	-0.079588	0.0711999	0.281232	A	0.0684184	0.163312	0.682097	A	0.162186	0.082424	0.0678747	A	0.279369	0.142846	0.0723347	A	0.0114587	0.00459361
N-palmitoyl-sphingosine (d18:1/16:0)	-0.130291	0.0784467	0.117489	A	-0.205868	0.0899328	0.0394458	A	-0.199622	0.0573566	0.00335608	A	-0.122485	0.0713428	0.109721	A	0.303199	0.084555
N-stearoyl-sphinganine (d18:0/18:0)	-0.27824	0.140645	0.0665606	B	0.300122	0.171386	0.103464	A,B	-0.221466	0.184712	0.249134	B	0.774797	0.263724	0.0115367	A	9.27475e-05	6.18074e-05
N-stearoyl-sphingosine (d18:1/18:0)	-0.1173	0.0762972	0.145018	A,B	-0.0298215	0.082398	0.723226	A	-0.334275	0.0645949	0.000113047	B	0.0130381	0.0662032	0.846919	A	9.39161e-05	6.23163e-05
palmitoyl dihydrosphingomyelin (d18:0/16:0)	-0.0232144	0.0448962	0.612648	B	-0.372672	0.0547745	1.25531e-05	C	0.184157	0.0565337	0.00530152	A	-0.10813	0.0630016	0.109824	B	4.22876e-14	6.92525e-14
palmitoyl sphingomyelin (d18:1/16:0)	-0.0552583	0.0358844	0.144413	A	-0.208906	0.0381899	0.000107459	B	-0.168506	0.0403395	0.000809359	A,B	-0.250936	0.0381456	1.77378e-05	B	9.34396e-08	8.99003e-08
sphinganine	-0.177744	0.0904028	0.068071	A	-0.37026	0.148746	0.0271355	A	-0.202706	0.136813	0.15914	A	-0.244965	0.130642	0.0834199	A	0.933216	0.222727
sphinganine-1-phosphate	-0.0349435	0.0867619	0.692812	A	-0.472797	0.166668	0.014008	A,B	-0.166143	0.130182	0.221279	A,B	-0.614599	0.0956155	2.24316e-05	B	0.000114543	7.38869e-05
sphingomyelin (d17:1/16:0, d18:1/15:0, d16:1/17:0)	-0.0197101	0.0366904	0.599007	A	-0.22989	0.0602364	0.0021394	B	-0.469961	0.0368845	1.89706e-09	C	-0.545873	0.0440015	1.40096e-08	C	2.76611e-28	9.90264e-28
sphingomyelin (d17:2/16:0, d18:2/15:0)	-0.104218	0.0809832	0.217634	A	-0.0998867	0.097282	0.323253	A	-0.129331	0.0633555	0.0592159	A	-0.168866	0.0858326	0.0708506	A	0.232158	0.0670511
sphingomyelin (d18:0/18:0, d19:0/17:0)	-0.0429627	0.0609577	0.491738	A,B	-0.252726	0.0805381	0.00785145	B,C	-0.315472	0.0567904	5.50834e-05	C	0.209331	0.094731	0.0456722	A	2.45368e-05	1.78169e-05
sphingomyelin (d18:0/20:0, d16:0/22:0)	-0.148195	0.120706	0.238466	A	-0.425306	0.192358	0.0455663	A	0.035158	0.102253	0.735743	A	-0.336181	0.189156	0.0989122	A	0.00196915	0.000974696
sphingomyelin (d18:1/14:0, d16:1/16:0)	-0.0910529	0.036013	0.0231714	C	0.0755402	0.0453624	0.119763	A,B	-0.0819253	0.0447325	0.086966	B,C	0.105033	0.0441418	0.0333429	A	5.8847e-05	4.08057e-05
sphingomyelin (d18:1/17:0, d17:1/18:0, d19:1/16:0)	-0.0700147	0.0331524	0.0518791	A	-0.0790516	0.046006	0.109452	A	-0.39368	0.0429176	1.53663e-07	B	-0.201426	0.0374843	0.000126748	A	2.37167e-09	2.72458e-09
sphingomyelin (d18:1/18:1, d18:2/18:0)	-0.047882	0.039772	0.247279	A	-0.108302	0.0501613	0.0501175	A	-0.412093	0.0488078	4.40532e-07	B	-0.171357	0.0500117	0.00450835	A	2.59662e-07	2.36522e-07
sphingomyelin (d18:1/19:0, d19:1/18:0)	-0.0810771	0.0417078	0.0709064	B	-0.225081	0.0537507	0.00106409	B	0.141982	0.0458599	0.00737738	A	0.190475	0.0410831	0.000465922	A	1.21793e-18	2.79833e-18
sphingomyelin (d18:1/20:0, d16:1/22:0)	-0.00826373	0.0448396	0.85625	A	-0.243672	0.0454748	0.000130102	B	0.0951218	0.0408861	0.0344123	A	0.0033203	0.0360255	0.927972	A	2.08663e-12	3.00201e-12
sphingomyelin (d18:1/20:1, d18:2/20:0)	-0.0165643	0.0463047	0.725534	B	-0.12074	0.0576517	0.0563921	B	0.208158	0.0490722	0.000710276	A	0.206121	0.0381673	0.000121048	A	0.000525157	0.000286675
sphingomyelin (d18:1/20:2, d18:2/20:1, d16:1/22:2)	-0.0149356	0.063421	0.817006	A	0.0736262	0.0971053	0.46185	A	-0.486778	0.07832	1.65429e-05	B	-0.0370017	0.0527383	0.495292	A	4.22365e-12	5.96502e-12
sphingomyelin (d18:1/21:0, d17:1/22:0, d16:1/23:0)	-0.116259	0.0682098	0.108918	A	-0.286041	0.0804107	0.00350736	A,B	-0.338741	0.0498953	6.10517e-06	A,B	-0.513175	0.0857187	4.54317e-05	B	0.00334776	0.00152021
sphingomyelin (d18:1/22:1, d18:2/22:0, d16:1/24:1)	-0.0511753	0.0422624	0.24467	B	0.0448909	0.0569352	0.444571	B	0.611296	0.0424612	3.46106e-10	A	0.658484	0.0616703	8.36642e-08	A	1.35369e-31	6.129e-31
sphingomyelin (d18:1/22:2, d18:2/22:1, d16:1/24:2)	-0.041081	0.0370311	0.284742	C	0.143411	0.0770185	0.085352	B,C	0.166172	0.0563733	0.00997968	B	0.384651	0.0406243	3.37791e-07	A	6.68441e-31	2.78107e-30
sphingomyelin (d18:1/24:1, d18:2/24:0)	-0.0373588	0.0554297	0.510574	B	-0.127154	0.0602227	0.05467	B	0.775011	0.0542671	3.87416e-10	A	0.624338	0.0474504	6.87226e-09	A	1.25506e-50	1.28803e-49
sphingomyelin (d18:1/25:0, d19:0/24:1, d20:1/23:0, d19:1/24:0)	-0.0971501	0.0775111	0.229256	A	-0.265326	0.0907967	0.0118902	A	-0.726303	0.0771367	1.09662e-07	B	-0.735654	0.11109	1.65777e-05	B	1.35675e-14	2.27019e-14
sphingomyelin (d18:2/14:0, d18:1/14:1)	-0.092283	0.0831911	0.284774	A	0.0816429	0.129556	0.5395	A	0.0805394	0.0820096	0.34164	A	-0.145888	0.136426	0.304364	A	0.228448	0.0661037
sphingomyelin (d18:2/16:0, d18:1/16:1)	-0.0358268	0.0311591	0.268228	A	-0.120014	0.0493622	0.0302575	A	-0.366683	0.0456703	8.23622e-07	B	-0.0552518	0.0517003	0.304651	A	4.18887e-09	4.60595e-09
sphingomyelin (d18:2/18:1)	-0.0422402	0.0316757	0.202259	A	-0.0959796	0.0628108	0.150454	A	-0.598161	0.0483286	2.82932e-09	B	-0.095247	0.0769238	0.237537	A	7.89377e-20	1.92883e-19
sphingomyelin (d18:2/21:0, d16:2/23:0)	-0.0874091	0.0468634	0.0818376	B	-0.262715	0.0691664	0.00221448	B	0.70775	0.0540045	1.28482e-09	A	0.603927	0.062879	2.86744e-07	A	2.8882e-111	1.1115e-109
sphingomyelin (d18:2/23:0, d18:1/23:1, d17:1/24:1)	-0.0759798	0.0666268	0.27201	B	-0.259078	0.0794353	0.00618982	B	0.502436	0.0514122	6.75632e-08	A	0.36985	0.0680823	0.000114612	A	1.04933e-14	1.79482e-14
sphingomyelin (d18:2/23:1)	-0.0610973	0.0430723	0.176492	B	-0.119713	0.0665726	0.0953894	B	0.831061	0.0615839	8.55379e-10	A	0.855828	0.0475835	1.44324e-10	A	1.5158e-103	3.8891e-102
sphingomyelin (d18:2/24:1, d18:1/24:2)	-0.0265183	0.0398586	0.515954	B	-0.0760307	0.0679363	0.283331	B	0.311188	0.0585114	8.59901e-05	A	0.497993	0.0454504	6.17093e-08	A	1.0788e-22	3.13339e-22
sphingomyelin (d18:2/24:2)	0.00310307	0.0437756	0.944425	B	0.0800495	0.0955465	0.417277	B	0.418873	0.0756747	5.71627e-05	A	0.642984	0.0748684	1.01988e-06	A	8.27675e-27	2.89572e-26
sphingosine	-0.193149	0.107197	0.0917041	A	-0.533504	0.153847	0.0041637	A	-0.146938	0.162648	0.380589	A	-0.378011	0.151735	0.0270309	A	0.457542	0.120194
sphingosine 1-phosphate	-0.068718	0.084566	0.429159	A	-0.256902	0.0942843	0.0173547	A	-0.0517483	0.125619	0.686206	A	-0.384916	0.0575795	1.50494e-05	A	0.0822104	0.0264205
stearoyl sphingomyelin (d18:1/18:0)	-0.043662	0.049606	0.392648	A,B	-0.119569	0.0368712	0.0064154	B	-0.0624309	0.0428807	0.166026	A,B	0.0683376	0.040678	0.116821	A	1.03498e-05	8.12881e-06
tricosanoyl sphingomyelin (d18:1/23:0)	-0.069667	0.0715895	0.345914	A	-0.409561	0.0755837	0.00011734	B	-0.41453	0.0530961	1.16141e-06	B	-0.702333	0.073639	3.10787e-07	C	2.22174e-21	6.10739e-21
ceramide (d16:1/24:1, d18:1/22:1)	-0.200562	0.174297	0.267873	B	0.251071	0.120132	0.0568385	A,B	0.496932	0.0725469	5.50806e-06	A	0.683307	0.129245	0.000147155	A	1.58926e-07	1.47379e-07
ceramide (d18:1/14:0, d16:1/16:0)	-0.294468	0.185968	0.134174	A	-0.0857518	0.126398	0.509399	A	-0.545185	0.0788748	4.95968e-06	A	-0.284806	0.0790947	0.00322675	A	0.00220802	0.00105888
ceramide (d18:1/17:0, d17:1/18:0)	-0.157875	0.0935817	0.112277	A,B	0.0293738	0.106087	0.786222	A	-0.438044	0.0759404	3.71087e-05	A,B	-0.167471	0.0880809	0.0796543	B	0.00574113	0.00245496
ceramide (d18:1/20:0, d16:1/22:0, d20:1/18:0)	-0.146782	0.0852377	0.105615	A	0.00884702	0.101758	0.932043	A	-0.013137	0.066775	0.846676	A	-0.0623089	0.0907259	0.504288	A	0.654032	0.164781
ceramide (d18:2/24:1, d18:1/24:2)	-0.11201	0.0922943	0.243658	B	0.158078	0.085406	0.0870318	A,B	0.159633	0.05251	0.00826975	A,B	0.287077	0.0996163	0.0128483	A	0.0262057	0.00955946
glycosyl ceramide (d18:1/20:0, d16:1/22:0)	-0.0642751	0.0623873	0.319215	A	-0.420145	0.079222	0.000143027	B	-0.0536374	0.0636122	0.412365	A,B	-0.284467	0.0721727	0.00168847	A	0.000867121	0.000455136
glycosyl ceramide (d18:2/24:1, d18:1/24:2)	-0.0390449	0.0657766	0.561626	A,B	-0.249397	0.0867117	0.0129888	B	0.0695205	0.0782805	0.388509	A	0.0613663	0.0594294	0.320623	A	0.00329715	0.0015106
mean = T28-Baseline Delta
p for delta generated by paired t-test
p for ANOVA from 1-way ANOVA across diets
Connecting letters from Tukey's HSD test post hoc to ANOVA

[truncated: 4 more sheets: acylcarnitines, NAAN, postbiotic indoles, postbiotic phenols]
